# Supplementary material for: Stable Isotope Evidence for Late Medieval (14th–15th C) Origins of the Eastern Baltic Cod (Gadus morhua) Fishery
Source: PLoS One. 2011 Nov 16;6(11):e27568. doi: 10.1371/journal.pone.0027568 (PMC3217992; doi:10.1371/journal.pone.0027568)
Supplement: Table S1 — Details of previously unpublished control (cranial) samples from cod with estimated total lengths of more than 1000 mm. (XLS) [file pone.0027568.s001.xls]

## Sheet: table 1
ID	Region	Country	Site	Archaeological Date (Years or Centuries AD)	Date Group (Centuries AD)	Skeletal Element	δ13C	δ15N	C:N*
359	Arctic Norway	Norway	Storvågan	12th-15th C	13th/14th C	Premaxilla	-13.8845	14.9855	3.38358
363	Arctic Norway	Norway	Helgøygården	1300-1400	13th/14th C	Premaxilla	-13.74	14.913	3.32577
763	Arctic Norway	Norway	Vannareid	1673-1803	17th/18th C	Premaxilla	-14.5	13.7	3.4
1293	Arctic Norway	Norway	Kongshavn	1300-1400	13th/14th C	Premaxilla	-13.33	16.23	3.19
1294	Arctic Norway	Norway	Kongshavn	1300-1400	13th/14th C	Premaxilla	-13.09	16.4	3.26
1295	Arctic Norway	Norway	Kongshavn	1300-1400	13th/14th C	Premaxilla	-13.39	15.81	3.2
1296	Arctic Norway	Norway	Kongshavn	1300-1400	13th/14th C	Premaxilla	-13.71	14.73	3.26
1297	Arctic Norway	Norway	Kongshavn	1300-1400	13th/14th C	Premaxilla	-13	15.19	3.13
1298	Arctic Norway	Norway	Kongshavn	1300-1400	13th/14th C	Premaxilla	-13.54	13.95	3.15
1299	Arctic Norway	Norway	Kongshavn	1300-1400	13th/14th C	Premaxilla	-12.74	15.15	3.14
1300	Arctic Norway	Norway	Kongshavn	1300-1400	13th/14th C	Premaxilla	-12.86	15.88	3.12
1301	Arctic Norway	Norway	Kongshavn	1300-1400	13th/14th C	Premaxilla	-12.83	15.7	3.16
1302	Arctic Norway	Norway	Kongshavn	1300-1400	13th/14th C	Premaxilla	-12.97	16.01	3.22
1303	Arctic Norway	Norway	Skonsvika	1300-1400	13th/14th C	Premaxilla	-14.76	14.11	3.35
1304	Arctic Norway	Norway	Skonsvika	1300-1400	13th/14th C	Premaxilla	-13.54	14.86	3.16
1306	Arctic Norway	Norway	Skonsvika	1300-1400	13th/14th C	Premaxilla	-13.56	14.92	3.11
1135	Eastern Baltic	Poland	Gdańsk, Granary Island	15th C	15th/16th C	Maxilla	-17.1	10.7	3.2
1148	Eastern Baltic	Poland	Gdańsk, Granary Island	1350-1450	15th/16th C	Dentary	-17.2	11.5	3.4
37	Northeast Atlantic	Scotland	Quoygrew	c. 12th C	11th/12th C	Premaxilla	-12.1935	13.924	3.31367
42	Northeast Atlantic	Scotland	Quoygrew	c. 12th C	11th/12th C	Premaxilla	-12.029	14.252	3.29779
44	Northeast Atlantic	Scotland	Quoygrew	c. 12th C	11th/12th C	Premaxilla	-13.654	13.7265	3.34556
93	Northeast Atlantic	Scotland	Quoygrew	c. 12th C	11th/12th C	Premaxilla	-12.575	13.5905	3.30462
113	Northeast Atlantic	Scotland	Quoygrew	c. 12th C	11th/12th C	Premaxilla	-11.6195	15.2325	3.19
144	Northeast Atlantic	Scotland	Quoygrew	c. 12th C	11th/12th C	Premaxilla	-14.0055	13.7805	3.59089
1265	Northeast Atlantic	Iceland	Skriðuklaustur	1493-1554	15th/16th C	Premaxilla	-14.1	14.4	3.3
1279	Northeast Atlantic	Iceland	Skriðuklaustur	1493-1554	15th/16th C	Ceratohyal	-14	13.9	3.2
944	Northwest Atlantic	Canada	St John's, Newfoundland	18th C	17th/18th C	Dentary	-15.816	15.547	3.443
947	Northwest Atlantic	Canada	St John's, Newfoundland	18th C	17th/18th C	Dentary	-13.956	16.476	3.21
951	Northwest Atlantic	Canada	St John's, Newfoundland	18th C	17th/18th C	Premaxilla	-14.895	15.843	3.459
953	Northwest Atlantic	Canada	St John's, Newfoundland	18th C	17th/18th C	Articular	-15.093	16.635	3.607
956	Northwest Atlantic	Canada	St John's, Newfoundland	18th C	17th/18th C	Dentary	-14.541	15.401	3.49
959	Northwest Atlantic	Canada	St John's, Newfoundland	18th C	17th/18th C	Parasphenoid	-14.449	14.687	3.277
962	Northwest Atlantic	Canada	St John's, Newfoundland	18th C	17th/18th C	Articular	-14.201	14.734	3.3
963	Northwest Atlantic	Canada	St John's, Newfoundland	18th C	17th/18th C	Opercular	-15.496	15.674	3.603
964	Northwest Atlantic	Canada	St John's, Newfoundland	18th C	17th/18th C	Dentary	-14.515	16.346	3.421
965	Northwest Atlantic	Canada	St John's, Newfoundland	18th C	17th/18th C	Frontal	-14.615	15.818	3.464
967	Northwest Atlantic	Canada	St John's, Newfoundland	18th C	17th/18th C	Hyomandibular	-13.961	15.206	3.259
170	Southern North Sea	England	Wharram Percy	L. 13th-14th C	13th/14th C	Premaxilla	-12.5095	16.077	3.3487
241	Southern North Sea	Belgium	Heist	15th C	15th/16th C	Articular	-11.8995	15.445	3.31327
255	Southern North Sea	England	York, Coppergate	c.975-E./M. 1000s	11th/12th C	Premaxilla	-12.3365	15.7805	3.33535
256	Southern North Sea	England	York, Coppergate	c.975-E./M. 1000s	11th/12th C	Premaxilla	-13.3275	14.817	3.50303
258	Southern North Sea	England	York, Coppergate	c.975-E./M. 1000s	11th/12th C	Premaxilla	-13.887	14.443	3.52666
260	Southern North Sea	England	York, Coppergate	M./L. 1000s	11th/12th C	Premaxilla	-12.8175	17.7325	3.26589
261	Southern North Sea	England	York, Coppergate	1040-1160	11th/12th C	Premaxilla	-11.801	16.729	3.30399
262	Southern North Sea	England	York, Coppergate	1040-1220	11th/12th C	Premaxilla	-13.002	16.079	3.19488
264	Southern North Sea	England	York, Coppergate	1040-1220	11th/12th C	Premaxilla	-14.327	14.939	3.63974
499	Southern North Sea	England	Southampton, Site 859	"Late Saxon"	9th/10th C	Premaxilla	-11.88	15.13	3.37
501	Southern North Sea	England	Southampton, Site 859	"Late Saxon"	9th/10th C	Articular	-11.39	14.16	3.21
504	Southern North Sea	England	Southampton, Site 859	"Late Saxon"	9th/10th C	Dentary	-12.98	16.53	3.43
512	Southern North Sea	England	Southampton, Lower High St.	"Late Saxon"	9th/10th C	Quadrate	-13.18	16.49	3.46
513	Southern North Sea	England	Southampton, Lower High St.	"Late Saxon"	9th/10th C	Premaxilla	-12.63	16.81	3.25
514	Southern North Sea	England	Southampton, Lower High St.	"Late Saxon"	9th/10th C	Premaxilla	-12.56	17.08	3.3
516	Southern North Sea	England	Southampton, Lower High St.	"Late Saxon"	9th/10th C	Frontal	-12.89	16.36	3.27
522	Southern North Sea	England	Southampton, Lower High St.	"Late Saxon"	9th/10th C	Vomer	-13.12	15.06	3.47
523	Southern North Sea	England	Southampton, Lower High St.	"Late Saxon"	9th/10th C	Premaxilla	-12.17	16.94	3.36
524	Southern North Sea	England	Southampton, Lower High St.	"Late Saxon"	9th/10th C	Maxilla	-12.26	15.75	3.27
554	Southern North Sea	England	Southampton, Lower High St.	"Late Saxon"	9th/10th C	Pterotic	-12.09	15.67	3.23
558	Southern North Sea	England	Southampton, Lower High St.	"Late Saxon"	9th/10th C	Ceratohyal	-12.11	15.56	3.2
562	Southern North Sea	England	Southampton, Lower High St.	"Late Saxon"	9th/10th C	Exoccipital	-12.22	15.85	3.3
563	Southern North Sea	England	Southampton, Lower High St.	"Late Saxon"	9th/10th C	Premaxilla	-11.99	16.67	3.36
566	Southern North Sea	England	Southampton, Lower High St.	"Late Saxon"	9th/10th C	Maxilla	-12.22	15.49	3.24
567	Southern North Sea	England	Southampton, Lower High St.	"Late Saxon"	9th/10th C	Prootic	-11.89	15.27	3.2
569	Southern North Sea	England	Southampton, Lower High St.	"Late Saxon"	9th/10th C	Articular	-12.39	15.46	3.29
574	Southern North Sea	England	Southampton, Lower High St.	"Late Saxon"	9th/10th C	Dentary	-11.99	16.07	3.31
575	Southern North Sea	England	Southampton, Lower High St.	"Late Saxon"	9th/10th C	Parasphenoid	-12.28	15.23	3.35
578	Southern North Sea	England	Southampton, Lower High St.	"Late Saxon"	9th/10th C	Frontal	-12.52	16.39	3.22
984	Southern North Sea	England	Flixborough	8th-E. 9th C	7th/8th C	Premaxilla	-12.23	14.15	3.28
1005	Southern North Sea	Netherlands	Groningen	13th-15th C	13th/14th C	Branchiostegal	-12.3	16.53	3.41
1009	Southern North Sea	Netherlands	Castle Sint-Maartensdijk	1400-1600	15th/16th C	Premaxilla	-11.39	18.03	3.15
1024	Southern North Sea	England	London, Seal House	L. 11th-12th C	11th/12th C	Premaxilla	-13	17	3.3
1051	Southern North Sea	England	London, Trig Lane	M. 14th C	13th/14th C	Articular	-13.1	15.6	3.3
1054	Southern North Sea	England	London, Trig Lane	M. 15th C	15th/16th C	Dentary	-12.9	16.2	3.2
1065	Southern North Sea	England	London, Trig Lane	E. 14th C	13th/14th C	Premaxilla	-14.1	16.5	3.6
1075	Southern North Sea	England	London, Billingsgate	1200-1230	13th/14th C	Dentary	-12.6	16	3.2
1112	Southern North Sea	England	Swan Lane Car park	1400-1450	15th/16th C	Parasphenoid	-13.4	16.1	3.3
1127	Southern North Sea	England	London, Custom House	E./M. 14th C	13th/14th C	Maxilla	-14.1	15.5	3.5
1182	Southern North Sea	England	Cambridge, Grand Arcade	14th-15th C	15th/16th C	Posttemporal	-13.7	14.2	3.3
1207	Southern North Sea	England	Mechelen, Begijnenstraat	14th-15th C	15th/16th C	Dentary	-14.7	12.6	3.6
1307	Southern North Sea	Denmark	Ribe	12th-13th C	13th/14th C	Premaxilla	-11.65	16.6	3.21
1308	Southern North Sea	Denmark	Ribe	12th-13th C	13th/14th C	Premaxilla	-11.82	18.07	3.2
1309	Southern North Sea	Denmark	Ribe	12th-13th C	13th/14th C	Dentary	-12.15	16.75	3.21
1310	Southern North Sea	Denmark	Ribe	12th-13th C	13th/14th C	Vomer	-12.36	15.04	3.26
*Atomic C:N ratio (acceptable range: 2.9-3.6)
